# Supplementary material for: Some mechanistic underpinnings of molecular adaptations of SARS-COV-2 spike protein by integrating candidate adaptive polymorphisms with protein dynamics
Source: eLife. 2024 May 7;12:RP92063. doi: 10.7554/eLife.92063 (PMC11076047; doi:10.7554/eLife.92063)
Supplement: Supplementary file 1. [file elife-92063-supp1.csv]

ResI	%DFI
336	0.856353591160221
337	0.8453038674033149
338	0.4640883977900552
339	0.3204419889502762
340	0.4143646408839779
341	0.143646408839779
342	0.2596685082872928
343	0.5359116022099447
344	0.1933701657458563
345	0.5027624309392266
346	0.3812154696132597
347	0.3149171270718232
348	0.56353591160221
349	0.3867403314917127
350	0.2154696132596685
351	0.3314917127071823
352	0.4917127071823204
353	0.4475138121546961
354	0.5193370165745856
355	0.4861878453038674
356	0.4419889502762431
357	0.2430939226519337
358	0.149171270718232
359	0.6795580110497238
360	0.8729281767955801
361	0.8839779005524862
362	0.9779005524861878
363	0.9834254143646408
364	0.9171270718232044
365	0.7955801104972375
366	0.861878453038674
367	0.8287292817679558
368	0.292817679558011
369	0.5469613259668509
370	0.7458563535911602
371	0.7569060773480663
372	0.7900552486187845
373	0.7403314917127072
374	0.5414364640883977
375	0.5966850828729282
376	0.569060773480663
377	0.3922651933701657
378	0.430939226519337
379	0.3480662983425414
380	0.580110497237569
381	0.6850828729281768
382	0.425414364640884
383	0.6408839779005525
384	0.281767955801105
385	0.7071823204419889
386	0.7790055248618785
387	0.7292817679558011
388	0.8674033149171271
389	0.9502762430939228
390	0.9226519337016574
391	0.9668508287292816
392	0.9558011049723756
393	0.9116022099447514
394	0.8121546961325967
395	0.6740331491712708
396	0.585635359116022
397	0.3259668508287293
398	0.3591160220994475
399	0.2983425414364641
400	0.287292817679558
401	0.1988950276243093
402	0.0662983425414364
403	0.0220994475138121
404	0.005524861878453
405	0.0607734806629834
406	0.0331491712707182
407	0.0165745856353591
408	0.0552486187845303
409	0.0939226519337016
410	0.1657458563535911
411	0.3646408839779005
412	0.6574585635359116
413	0.712707182320442
414	0.6187845303867403
415	0.7016574585635359
416	0.6132596685082873
417	0.4696132596685083
418	0.1712707182320442
419	0.43646408839779
420	0.7237569060773481
421	0.4806629834254143
422	0.4088397790055249
423	0.3701657458563536
424	0.5303867403314917
425	0.4585635359116022
426	0.6464088397790055
427	0.5138121546961326
428	0.6685082872928176
429	0.4033149171270718
430	0.2707182320441988
431	0.2486187845303867
432	0.1381215469613259
433	0.2651933701657458
434	0.154696132596685
435	0.2044198895027624
436	0.2762430939226519
437	0.1602209944751381
438	0.3093922651933701
439	0.2375690607734806
440	0.6077348066298343
441	0.6022099447513812
442	0.4751381215469613
443	0.4972375690607735
444	0.7182320441988951
445	0.7624309392265194
446	0.7679558011049724
447	0.6961325966850829
448	0.6629834254143646
449	0.6519337016574586
450	0.5911602209944752
451	0.3535911602209944
452	0.2541436464088398
453	0.1160220994475138
454	0.0828729281767955
455	0.1878453038674033
456	0.4198895027624309
457	0.5248618784530387
458	0.7348066298342542
459	0.7845303867403315
460	0.8066298342541437
461	0.8176795580110497
462	0.8342541436464088
463	0.8232044198895028
464	0.7513812154696132
465	0.6906077348066298
466	0.6243093922651933
467	0.6353591160220995
468	0.6298342541436464
469	0.5580110497237569
470	0.2265193370165746
471	0.0883977900552486
472	0.1104972375690607
473	0.5524861878453039
474	0.850828729281768
475	0.9392265193370166
476	0.988950276243094
477	1.0
478	0.994475138121547
479	0.9723756906077348
480	0.9337016574585636
481	0.9613259668508288
482	0.8784530386740331
483	0.8950276243093923
484	0.8397790055248618
485	0.9005524861878453
486	0.9281767955801103
487	0.9060773480662984
488	0.7734806629834254
489	0.3370165745856354
490	0.0386740331491712
491	0.0276243093922651
492	0.1325966850828729
493	0.2099447513812154
494	0.3038674033149171
495	0.3425414364640884
496	0.574585635359116
497	0.3977900552486187
498	0.5082872928176796
499	0.4530386740331492
500	0.3756906077348066
501	0.1270718232044199
502	0.0773480662983425
503	0.1049723756906077
504	0.1215469613259668
505	0.0994475138121546
506	0.0441988950276243
507	0.0497237569060773
508	0.0718232044198895
509	0.1823204419889502
510	0.2209944751381215
511	0.1767955801104972
512	0.2320441988950276
513	0.011049723756906
514	0.8011049723756906
515	0.8895027624309392
516	0.9447513812154696
