# Supplementary material for: Some mechanistic underpinnings of molecular adaptations of SARS-COV-2 spike protein by integrating candidate adaptive polymorphisms with protein dynamics
Source: eLife. 2024 May 7;12:RP92063. doi: 10.7554/eLife.92063 (PMC11076047; doi:10.7554/eLife.92063)
Supplement: Supplementary file 2. [file elife-92063-supp2.csv]

ResI	%DFI
336	0.6961325966850829
337	0.6077348066298343
338	0.56353591160221
339	0.7182320441988951
340	0.3756906077348066
341	0.1767955801104972
342	0.1712707182320442
343	0.3093922651933701
344	0.4419889502762431
345	0.8121546961325967
346	0.7016574585635359
347	0.4143646408839779
348	0.4972375690607735
349	0.6464088397790055
350	0.5580110497237569
351	0.5248618784530387
352	0.5469613259668509
353	0.3977900552486187
354	0.3370165745856354
355	0.2596685082872928
356	0.1823204419889502
357	0.0828729281767955
358	0.143646408839779
359	0.2983425414364641
360	0.3425414364640884
361	0.3314917127071823
362	0.3812154696132597
363	0.574585635359116
364	0.6685082872928176
365	0.3867403314917127
366	0.6574585635359116
367	0.8011049723756906
368	0.569060773480663
369	0.43646408839779
370	0.8287292817679558
371	0.8729281767955801
372	0.7348066298342542
373	0.4696132596685083
374	0.2154696132596685
375	0.1381215469613259
376	0.1933701657458563
377	0.2209944751381215
378	0.287292817679558
379	0.292817679558011
380	0.4033149171270718
381	0.585635359116022
382	0.580110497237569
383	0.7790055248618785
384	0.7900552486187845
385	0.8839779005524862
386	0.8232044198895028
387	0.3646408839779005
388	0.5138121546961326
389	0.5027624309392266
390	0.5524861878453039
391	0.6187845303867403
392	0.3591160220994475
393	0.3480662983425414
394	0.2265193370165746
395	0.1215469613259668
396	0.0497237569060773
397	0.0220994475138121
398	0.1270718232044199
399	0.1988950276243093
400	0.2430939226519337
401	0.2044198895027624
402	0.1878453038674033
403	0.154696132596685
404	0.0718232044198895
405	0.2651933701657458
406	0.2486187845303867
407	0.1325966850828729
408	0.3038674033149171
409	0.425414364640884
410	0.2707182320441988
411	0.3149171270718232
412	0.4806629834254143
413	0.6243093922651933
414	0.5359116022099447
415	0.6850828729281768
416	0.6795580110497238
417	0.6022099447513812
418	0.4640883977900552
419	0.4751381215469613
420	0.7513812154696132
421	0.7624309392265194
422	0.5303867403314917
423	0.3535911602209944
424	0.4198895027624309
425	0.3259668508287293
426	0.4917127071823204
427	0.7237569060773481
428	0.6298342541436464
429	0.4088397790055249
430	0.3204419889502762
431	0.2099447513812154
432	0.149171270718232
433	0.0662983425414364
434	0.0331491712707182
435	0.005524861878453
436	0.0607734806629834
437	0.1049723756906077
438	0.2320441988950276
439	0.2762430939226519
440	0.4585635359116022
441	0.5193370165745856
442	0.430939226519337
443	0.4530386740331492
444	0.6906077348066298
445	0.7292817679558011
446	0.7403314917127072
447	0.5966850828729282
448	0.7569060773480663
449	0.8895027624309392
450	0.850828729281768
451	0.6519337016574586
452	0.7071823204419889
453	0.6132596685082873
454	0.7679558011049724
455	0.7734806629834254
456	0.9171270718232044
457	0.9005524861878453
458	0.9060773480662984
459	0.8950276243093923
460	0.8674033149171271
461	0.7845303867403315
462	0.7458563535911602
463	0.5414364640883977
464	0.4475138121546961
465	0.5911602209944752
466	0.6353591160220995
467	0.8066298342541437
468	0.8397790055248618
469	0.8784530386740331
470	0.7955801104972375
471	0.6629834254143646
472	0.0883977900552486
473	0.9116022099447514
474	0.9558011049723756
475	0.9779005524861878
476	0.988950276243094
477	1.0
478	0.994475138121547
479	0.9834254143646408
480	0.9668508287292816
481	0.9723756906077348
482	0.9447513812154696
483	0.9613259668508288
484	0.9281767955801103
485	0.9337016574585636
486	0.9392265193370166
487	0.9502762430939228
488	0.9226519337016574
489	0.281767955801105
490	0.712707182320442
491	0.861878453038674
492	0.856353591160221
493	0.8176795580110497
494	0.8342541436464088
495	0.6740331491712708
496	0.6408839779005525
497	0.3701657458563536
498	0.5082872928176796
499	0.3922651933701657
500	0.2541436464088398
501	0.1657458563535911
502	0.0994475138121546
503	0.0552486187845303
504	0.1104972375690607
505	0.1602209944751381
506	0.0939226519337016
507	0.1160220994475138
508	0.0441988950276243
509	0.0773480662983425
510	0.0165745856353591
511	0.011049723756906
512	0.0386740331491712
513	0.0276243093922651
514	0.2375690607734806
515	0.4861878453038674
516	0.8453038674033149
