# Supplementary material for: Some mechanistic underpinnings of molecular adaptations of SARS-COV-2 spike protein by integrating candidate adaptive polymorphisms with protein dynamics
Source: eLife. 2024 May 7;12:RP92063. doi: 10.7554/eLife.92063 (PMC11076047; doi:10.7554/eLife.92063)
Supplement: Supplementary file 3. [file elife-92063-supp3.csv]

ResI	%DFI
336	0.9613259668508288
337	0.9005524861878453
338	0.8950276243093923
339	0.8066298342541437
340	0.4696132596685083
341	0.1988950276243093
342	0.3204419889502762
343	0.6187845303867403
344	0.7734806629834254
345	0.8674033149171271
346	0.7790055248618785
347	0.292817679558011
348	0.3314917127071823
349	0.3535911602209944
350	0.2541436464088398
351	0.287292817679558
352	0.3259668508287293
353	0.2044198895027624
354	0.2154696132596685
355	0.1381215469613259
356	0.1823204419889502
357	0.0662983425414364
358	0.005524861878453
359	0.430939226519337
360	0.7182320441988951
361	0.8397790055248618
362	0.9447513812154696
363	0.9281767955801103
364	0.9668508287292816
365	0.8453038674033149
366	0.9834254143646408
367	0.8729281767955801
368	0.8121546961325967
369	0.8839779005524862
370	0.9226519337016574
371	0.9116022099447514
372	0.8895027624309392
373	0.8287292817679558
374	0.4143646408839779
375	0.1933701657458563
376	0.2099447513812154
377	0.1049723756906077
378	0.2983425414364641
379	0.2265193370165746
380	0.2762430939226519
381	0.4917127071823204
382	0.5027624309392266
383	0.6740331491712708
384	0.6629834254143646
385	0.8176795580110497
386	0.8342541436464088
387	0.8011049723756906
388	0.850828729281768
389	0.7955801104972375
390	0.7845303867403315
391	0.7900552486187845
392	0.7348066298342542
393	0.7624309392265194
394	0.5469613259668509
395	0.2375690607734806
396	0.1325966850828729
397	0.0220994475138121
398	0.154696132596685
399	0.149171270718232
400	0.1104972375690607
401	0.0939226519337016
402	0.0773480662983425
403	0.1160220994475138
404	0.0552486187845303
405	0.0994475138121546
406	0.2707182320441988
407	0.2320441988950276
408	0.6685082872928176
409	0.7513812154696132
410	0.4972375690607735
411	0.3977900552486187
412	0.4640883977900552
413	0.6298342541436464
414	0.6408839779005525
415	0.6850828729281768
416	0.6022099447513812
417	0.4861878453038674
418	0.2651933701657458
419	0.3922651933701657
420	0.585635359116022
421	0.5193370165745856
422	0.3370165745856354
423	0.281767955801105
424	0.4751381215469613
425	0.4475138121546961
426	0.56353591160221
427	0.7237569060773481
428	0.6795580110497238
429	0.425414364640884
430	0.3149171270718232
431	0.2430939226519337
432	0.1712707182320442
433	0.1657458563535911
434	0.0441988950276243
435	0.0276243093922651
436	0.0718232044198895
437	0.0883977900552486
438	0.1878453038674033
439	0.2209944751381215
440	0.4198895027624309
441	0.43646408839779
442	0.3425414364640884
443	0.3480662983425414
444	0.5966850828729282
445	0.7071823204419889
446	0.7403314917127072
447	0.6353591160220995
448	0.5580110497237569
449	0.574585635359116
450	0.5414364640883977
451	0.3646408839779005
452	0.3867403314917127
453	0.3591160220994475
454	0.4088397790055249
455	0.5248618784530387
456	0.7458563535911602
457	0.712707182320442
458	0.7679558011049724
459	0.7569060773480663
460	0.7016574585635359
461	0.569060773480663
462	0.6243093922651933
463	0.5524861878453039
464	0.5138121546961326
465	0.6132596685082873
466	0.5082872928176796
467	0.6077348066298343
468	0.6464088397790055
469	0.6906077348066298
470	0.6574585635359116
471	0.6519337016574586
472	0.1602209944751381
473	0.7292817679558011
474	0.861878453038674
475	0.9558011049723756
476	0.988950276243094
477	1.0
478	0.994475138121547
479	0.9779005524861878
480	0.9060773480662984
481	0.9171270718232044
482	0.856353591160221
483	0.9337016574585636
484	0.8784530386740331
485	0.9392265193370166
486	0.9723756906077348
487	0.9502762430939228
488	0.8232044198895028
489	0.5303867403314917
490	0.3093922651933701
491	0.4806629834254143
492	0.4419889502762431
493	0.4530386740331492
494	0.3812154696132597
495	0.3701657458563536
496	0.4033149171270718
497	0.3038674033149171
498	0.3756906077348066
499	0.5359116022099447
500	0.580110497237569
501	0.2486187845303867
502	0.1215469613259668
503	0.143646408839779
504	0.1767955801104972
505	0.1270718232044199
506	0.0497237569060773
507	0.0828729281767955
508	0.0386740331491712
509	0.0607734806629834
510	0.0331491712707182
511	0.011049723756906
512	0.0165745856353591
513	0.2596685082872928
514	0.5911602209944752
515	0.4585635359116022
516	0.6961325966850829
