# Supplementary material for: Some mechanistic underpinnings of molecular adaptations of SARS-COV-2 spike protein by integrating candidate adaptive polymorphisms with protein dynamics
Source: eLife. 2024 May 7;12:RP92063. doi: 10.7554/eLife.92063 (PMC11076047; doi:10.7554/eLife.92063)
Supplement: Supplementary file 5. [file elife-92063-supp5.zip]

Archive with 1 entries (1 files):
- EP_alignment.fas
